# Supplementary material for: Genomic Organization and Generation of Genetic Variability in the RHS (Retrotransposon Hot Spot) Protein Multigene Family in Trypanosoma cruzi
Source: Genes (Basel). 2020 Sep 17;11(9):1085. doi: 10.3390/genes11091085 (PMC7563717; doi:10.3390/genes11091085)
Supplement: Supplementary file 1 [file genes-11-01085-s001.zip]

Archive with 2 entries (2 files):
- Supplementary_Figures_x.pdf
- Supplementary Table S1. Mapping of RHS sequences on the chromosomes of clone CLB of T. cruzi._x.xlsx
