# Supplementary material for: Genomic Organization and Generation of Genetic Variability in the RHS (Retrotransposon Hot Spot) Protein Multigene Family in Trypanosoma cruzi
Source: Genes (Basel). 2020 Sep 17;11(9):1085. doi: 10.3390/genes11091085 (PMC7563717; doi:10.3390/genes11091085)
Supplement: Supplementary file 1 [file genes-11-01085-s001.zip › Supplementary Table S1. Mapping of RHS sequences on the chromosomes of clone CLB of T. cruzi._x.xlsx]

## Sheet: CL Brener Non-Esmeraldo-like
Table S1. Mapping of RHS sequences on the chromosomes of clone CLB of Trypanosma cruzi
Haplotype Non-Esmeraldo-like
Chromosome	Chromosome Size (bp)	Strand	Locus position		Gene Size (bp)	Gene ID (TriTrypDB)	Annotation
TcChr1-P	77958	sense	70106	71890	1784	TcCLB.505037.140	retrotransposon hot spot protein (RHS, pseudogene), putative
TcChr2-P	152907	sense	104554	107280	2726	TcCLB.504639.50	retrotransposon hot spot protein (RHS, pseudogene), putative
TcChr3-P	196644	anti-sense	102	2501	2399	TcCLB.506313.10	retrotransposon hot spot (RHS) protein, putative (fragment)
TcChr4-P	200401	sense	166550	169312	2762	TcCLB.506001.90	retrotransposon hot spot (RHS) protein, putative
TcChr4-P	200401	sense	157230	157631	401	TcCLB.509717.176	retrotransposon hot spot (RHS) protein, putative (fragment)
TcChr5-P	227319	sense	183259	184206	947	TcCLB.506561.20	retrotransposon hot spot protein (RHS, pseudogene), putative
TcChr5-P	227319	sense	198909	201254	2345	TcCLB.508061.30	retrotransposon hot spot protein (RHS, pseudogene), putative
TcChr5-P	227319	sense	214952	216862	1910	TcCLB.508061.60	retrotransposon hot spot protein (RHS, pseudogene), putative
TcChr6-P	389024	sense	367493	368350	857	TcCLB.505419.20	retrotransposon hot spot protein (RHS, pseudogene), putative
TcChr6-P	389024	sense	355485	358301	2816	TcCLB.509429.30	retrotransposon hot spot protein (RHS, pseudogene), putative
TcChr6-P	389024	sense	364778	367390	2612	TcCLB.509429.4	retrotransposon hot spot (RHS) protein, putative (fragment)
TcChr6-P	389024	sense	348939	351197	2258	TcCLB.509429.50	retrotransposon hot spot protein (RHS, pseudogene), putative
TcChr6-P	389024	sense	201577	2002086	1800509	TcCLB.510889.352	retrotransposon hot spot (RHS) protein, putative (fragment)
TcChr7-P	391095	anti-sense	74227	76293	2066	TcCLB.503545.20	retrotransposon hot spot protein (RHS, pseudogene), putative
TcChr7-P	391095	anti-sense	46503	47729	1226	TcCLB.507911.15	retrotransposon hot spot protein (RHS, pseudogene), putative
TcChr7-P	391095	anti-sense	64071	64517	446	TcCLB.507911.33	retrotransposon hot spot protein (RHS, pseudogene), putative
TcChr7-P	391095	anti-sense	73479	74123	644	TcCLB.507911.60	retrotransposon hot spot protein (RHS, pseudogene), putative
TcChr7-P	391095	anti-sense	107442	110366	2924	TcCLB.509941.30	retrotransposon hot spot protein (RHS, pseudogene), putative
TcChr8-P	393423	anti-sense	228	3014	2786	TcCLB.506433.10	retrotransposon hot spot protein (RHS, pseudogene), putative
TcChr8-P	393423	anti-sense	28410	30617	2207	TcCLB.507901.30	retrotransposon hot spot protein (RHS, pseudogene), putative
TcChr8-P	393423	anti-sense	108539	110332	1793	TcCLB.508193.20	retrotransposon hot spot protein (RHS, pseudogene), putative
TcChr8-P	393423	anti-sense	346512	346850	338	TcCLB.510569.20	retrotransposon hot spot (RHS) protein, putative (fragment)
TcChr8-P	393423	anti-sense	346178	346408	230	TcCLB.510571.5	retrotransposon hot spot protein (RHS), putative
TcChr9-P	509634	anti-sense	1289	4036	2747	TcCLB.505997.10	retrotransposon hot spot (RHS) protein, putative
TcChr9-P	509634	anti-sense	25282	28068	2786	TcCLB.505997.100	retrotransposon hot spot protein (RHS, pseudogene), putative
TcChr9-P	509634	anti-sense	38052	40883	2831	TcCLB.505997.160	retrotransposon hot spot protein (RHS, pseudogene), putative
TcChr9-P	509634	anti-sense	55331	57748	2417	TcCLB.505997.190	retrotransposon hot spot protein (RHS, pseudogene), putative
TcChr9-P	509634	anti-sense	12280	14595	2315	TcCLB.505997.60	retrotransposon hot spot (RHS) protein, putative
TcChr10-P	518846	anti-sense	16985	19819	2834	TcCLB.507233.60	retrotransposon hot spot protein (RHS, pseudogene), putative
TcChr10-P	518846	sense	478592	481120	2528	TcCLB.507499.30	retrotransposon hot spot protein (RHS, pseudogene), putative
TcChr10-P	518846	sense	489575	492103	2528	TcCLB.507499.60	retrotransposon hot spot protein (RHS, pseudogene), putative
TcChr10-P	518846	sense	499289	502030	2741	TcCLB.507501.10	retrotransposon hot spot (RHS) protein, putative
TcChr10-P	518846	sense	514713	517997	3284	TcCLB.507503.70	retrotransposon hot spot protein (RHS, pseudogene), putative
TcChr11-P	526141	sense	502038	504842	2804	TcCLB.506443.110	retrotransposon hot spot protein (RHS, pseudogene), putative
TcChr11-P	526141	sense	510464	512863	2399	TcCLB.506443.150	retrotransposon hot spot (RHS) protein, putative
TcChr12-P	533093	sense	528650	531490	2840	TcCLB.503861.10	retrotransposon hot spot (RHS) protein, putative
TcChr12-P	533093	sense	483723	485801	2078	TcCLB.503861.110	retrotransposon hot spot protein (RHS, pseudogene), putative
TcChr12-P	533093	sense	476025	476915	890	TcCLB.504183.10	retrotransposon hot spot protein (RHS, pseudogene), putative
TcChr12-P	533093	anti-sense	76656	79193	2537	TcCLB.506231.40	retrotransposon hot spot protein (RHS, pseudogene), putative
TcChr12-P	533093	sense	242916	245327	2411	TcCLB.507621.10	retrotransposon hot spot protein (RHS, pseudogene), putative
TcChr12-P	533093	sense	233641	236472	2831	TcCLB.509559.20	retrotransposon hot spot protein (RHS, pseudogene), putative
TcChr12-P	533093	anti-sense	86623	89160	2537	TcCLB.509663.60	retrotransposon hot spot protein (RHS, pseudogene), putative
TcChr13-P	558364	anti-sense	1626	4613	2987	TcCLB.507015.10	retrotransposon hot spot (RHS) protein, putative
TcChr13-P	558364	anti-sense	10025	11788	1763	TcCLB.507015.50	retrotransposon hot spot protein (RHS, pseudogene), putative
TcChr13-P	558364	anti-sense	21764	23503	1739	TcCLB.511807.22	retrotransposon hot spot protein (RHS, pseudogene), putative
TcChr13-P	558364	sense	481422	483389	1967	TcCLB.511827.120	retrotransposon hot spot protein (RHS, pseudogene), putative
TcChr13-P	558364	sense	497942	498493	551	TcCLB.511827.139	retrotransposon hot spot protein (RHS, pseudogene), putative
TcChr13-P	558364	sense	513297	513917	620	TcCLB.511829.20	retrotransposon hot spot protein (RHS, pseudogene), putative
TcChr14-P	598625	sense	596251	598524	2273	TcCLB.506393.189	retrotransposon hot spot (RHS) protein, putative (fragment)
TcChr14-P	598625	anti-sense	15509	17290	1781	TcCLB.507661.10	retrotransposon hot spot protein (RHS, pseudogene), putative
TcChr14-P	598625	anti-sense	119957	120508	551	TcCLB.507703.10	retrotransposon hot spot protein (RHS, pseudogene), putative
TcChr14-P	598625	anti-sense	118959	119855	896	TcCLB.509661.10	retrotransposon hot spot protein (RHS, pseudogene), putative
TcChr14-P	598625	sense	227562	229154	1592	TcCLB.511851.20	retrotransposon hot spot protein (RHS, pseudogene), putative
TcChr15-P	612853	anti-sense	5578	8397	2819	TcCLB.459199.10	retrotransposon hot spot (RHS) protein, putative
TcChr15-P	612853	anti-sense	164566	166461	1895	TcCLB.509085.120	retrotransposon hot spot (RHS) protein, putative
TcChr15-P	612853	anti-sense	202245	203978	1733	TcCLB.509085.20	retrotransposon hot spot protein (RHS, pseudogene), putative
TcChr15-P	612853	anti-sense	195199	197559	2360	TcCLB.509085.40	retrotransposon hot spot protein (RHS, pseudogene), putative
TcChr15-P	612853	anti-sense	172793	174847	2054	TcCLB.509085.90	retrotransposon hot spot protein (RHS, pseudogene), putative
TcChr15-P	612853	sense	263029	265842	2813	TcCLB.509437.100	retrotransposon hot spot protein (RHS, pseudogene), putative
TcChr15-P	612853	sense	256827	258722	1895	TcCLB.509437.110	retrotransposon hot spot (RHS) protein, putative
TcChr15-P	612853	sense	247890	250640	2750	TcCLB.509437.140	retrotransposon hot spot protein (RHS, pseudogene), putative
TcChr15-P	612853	sense	212992	214887	1895	TcCLB.511563.30	retrotransposon hot spot protein (RHS, pseudogene), putative
TcChr15-P	612853	sense	118605	120500	1895	TcCLB.511861.90	retrotransposon hot spot (RHS) protein, putative
TcChr15-P	612853	sense	101616	103187	1571	TcCLB.511863.4	retrotransposon hot spot (RHS) protein, putative (fragment)
TcChr16-P	646207	sense	477440	478312	872	TcCLB.424771.10	retrotransposon hot spot (RHS) protein, putative
TcChr16-P	646207	sense	457553	458839	1286	TcCLB.461879.10	retrotransposon hot spot protein (RHS, pseudogene), putative
TcChr16-P	646207	sense	453466	453819	353	TcCLB.506809.5	retrotransposon hot spot (RHS) protein, putative
TcChr16-P	646207	sense	452610	453362	752	TcCLB.508269.80	retrotransposon hot spot protein (RHS, pseudogene), putative
TcChr16-P	646207	sense	464685	467624	2939	TcCLB.508401.20	retrotransposon hot spot (RHS) protein, putative
TcChr16-P	646207	sense	389424	392186	2762	TcCLB.509575.10	retrotransposon hot spot (RHS) protein, putative
TcChr16-P	646207	anti-sense	77750	79885	2135	TcCLB.509753.50	retrotransposon hot spot protein (RHS, pseudogene), putative
TcChr16-P	646207	sense	581168	582178	1010	TcCLB.510641.10	retrotransposon hot spot protein (RHS, pseudogene), putative
TcChr16-P	646207	sense	642806	645301	2495	TcCLB.510643.190	retrotransposon hot spot (RHS) protein, putative
TcChr16-P	646207	sense	593812	596370	2558	TcCLB.510643.20	retrotransposon hot spot protein (RHS, pseudogene), putative
TcChr16-P	646207	sense	606950	609376	2426	TcCLB.510643.50	retrotransposon hot spot protein (RHS, pseudogene), putative
TcChr17-P	648584	anti-sense	100433	101201	768	TcCLB.503537.18	retrotransposon hot spot protein (RHS, pseudogene), putative
TcChr17-P	648584	anti-sense	98553	100170	1617	TcCLB.503537.9	retrotransposon hot spot protein (RHS, pseudogene), putative
TcChr17-P	648584	sense	618505	620331	1826	TcCLB.508919.150	retrotransposon hot spot protein (RHS, pseudogene), putative
TcChr17-P	648584	sense	630173	630925	752	TcCLB.509385.11	retrotransposon hot spot protein (RHS, pseudogene), putative
TcChr17-P	648584	sense	635763	636457	694	TcCLB.509385.19	retrotransposon hot spot protein (RHS, pseudogene), putative
TcChr17-P	648584	anti-sense	142906	145152	2246	TcCLB.511765.40	retrotransposon hot spot protein (RHS, pseudogene), putative
TcChr17-P	648584	anti-sense	123115	125622	2507	TcCLB.511767.30	retrotransposon hot spot protein (RHS, pseudogene), putative
TcChr17-P	648584	anti-sense	78453	80177	1724	TcCLB.511771.10	retrotransposon hot spot protein (RHS, pseudogene), putative
TcChr17-P	648584	anti-sense	46339	47107	768	TcCLB.511771.143	retrotransposon hot spot protein (RHS, pseudogene), putative
TcChr17-P	648584	anti-sense	44094	46075	1981	TcCLB.511771.156	retrotransposon hot spot protein (RHS, pseudogene), putative
TcChr17-P	648584	anti-sense	53854	56619	2765	TcCLB.511771.80	retrotransposon hot spot protein (RHS, pseudogene), putative
TcChr17-P	648584	anti-sense	18838	21822	2984	TcCLB.511773.10	retrotransposon hot spot protein (RHS, pseudogene), putative
TcChr17-P	648584	anti-sense	301	2772	2471	TcCLB.511773.110	retrotransposon hot spot (RHS) protein, putative
TcChr17-P	648584	anti-sense	3602	6217	2615	TcCLB.511773.90	retrotransposon hot spot protein (RHS, pseudogene), putative
TcChr18-P	655081	anti-sense	447631	449679	2048	TcCLB.504155.30	retrotransposon hot spot protein (RHS, pseudogene), putative
TcChr18-P	655081	sense	357746	359419	1673	TcCLB.506139.200	retrotransposon hot spot (RHS) protein, putative
TcChr18-P	655081	anti-sense	82602	83774	1172	TcCLB.508849.20	retrotransposon hot spot protein (RHS, pseudogene), putative
TcChr18-P	655081	anti-sense	83876	86361	2485	TcCLB.508851.19	retrotransposon hot spot (RHS) protein, putative
TcChr18-P	655081	anti-sense	69120	71684	2564	TcCLB.511225.20	retrotransposon hot spot protein (RHS, pseudogene), putative
TcChr18-P	655081	anti-sense	76430	78901	2471	TcCLB.511227.20	retrotransposon hot spot protein (RHS, pseudogene), putative
TcChr19-P	671453	sense	576644	578251	1607	TcCLB.508969.30	retrotransposon hot spot protein (RHS, pseudogene), putative
TcChr19-P	671453	sense	569139	572075	2936	TcCLB.511391.10	retrotransposon hot spot protein (RHS, pseudogene), putative
TcChr20-P	656799	sense	581135	582823	1688	TcCLB.485335.10	retrotransposon hot spot protein (RHS, pseudogene), putative
TcChr20-P	656799	sense	586959	587282	323	TcCLB.506271.30	retrotransposon hot spot (RHS) protein, putative (fragment)
TcChr20-P	656799	anti-sense	103	963	860	TcCLB.506507.60	retrotransposon hot spot protein (RHS, pseudogene), putative
TcChr20-P	656799	sense	498079	500037	1958	TcCLB.509217.150	retrotransposon hot spot protein (RHS, pseudogene), putative
TcChr20-P	656799	sense	469507	471708	2201	TcCLB.509217.30	retrotransposon hot spot protein (RHS, pseudogene), putative
TcChr20-P	656799	sense	567813	571445	3632	TcCLB.509219.20	retrotransposon hot spot (RHS) protein, putative
TcChr20-P	656799	sense	548615	550168	1553	TcCLB.511843.60	retrotransposon hot spot protein (RHS, pseudogene), putative
TcChr20-P	656799	sense	560651	563158	2507	TcCLB.511843.80	retrotransposon hot spot (RHS) protein, putative
TcChr20-P	656799	sense	580762	581031	269	TcCLB.511845.10	retrotransposon hot spot (RHS) protein, putative (fragment)
TcChr21-P	704149	anti-sense	33176	34273	1097	TcCLB.416041.24	retrotransposon hot spot protein (RHS, pseudogene), putative
TcChr21-P	704149	anti-sense	239769	242630	2861	TcCLB.507059.30	retrotransposon hot spot protein (RHS, pseudogene), putative
TcChr21-P	704149	sense	637990	640440	2450	TcCLB.507777.30	retrotransposon hot spot protein (RHS, pseudogene), putative
TcChr22-P	710778	sense	235735	237141	1406	TcCLB.402375.10	retrotransposon hot spot protein (RHS, pseudogene), putative
TcChr22-P	710778	anti-sense	21810	22871	1061	TcCLB.406933.10	retrotransposon hot spot (RHS) protein, putative
TcChr22-P	710778	anti-sense	12766	13820	1054	TcCLB.503445.9	retrotransposon hot spot (RHS) protein, putative
TcChr22-P	710778	anti-sense	62292	65081	2789	TcCLB.506323.30	retrotransposon hot spot (RHS) protein, putative
TcChr22-P	710778	anti-sense	11931	12665	734	TcCLB.506325.10	retrotransposon hot spot (RHS) protein, putative
TcChr22-P	710778	anti-sense	1453	3783	2330	TcCLB.506325.40	retrotransposon hot spot protein (RHS, pseudogene), putative
TcChr22-P	710778	sense	323649	326018	2369	TcCLB.507219.20	retrotransposon hot spot protein (RHS, pseudogene), putative
TcChr22-P	710778	sense	701207	703894	2687	TcCLB.507643.30	retrotransposon hot spot protein (RHS, pseudogene), putative
TcChr22-P	710778	anti-sense	391090	391707	617	TcCLB.508045.131	retrotransposon hot spot protein (RHS, pseudogene), putative
TcChr22-P	710778	sense	340117	341409	1292	TcCLB.509327.10	retrotransposon hot spot protein (RHS, pseudogene), putative
TcChr22-P	710778	sense	336321	338690	2369	TcCLB.509329.20	retrotransposon hot spot protein (RHS, pseudogene), putative
TcChr22-P	710778	sense	339264	340015	751	TcCLB.509329.9	retrotransposon hot spot (RHS) protein, putative
TcChr22-P	710778	anti-sense	391811	393019	1208	TcCLB.509463.41	retrotransposon hot spot (RHS) protein, putative (fragment)
TcChr22-P	710778	anti-sense	35924	38827	2903	TcCLB.509725.80	retrotransposon hot spot protein (RHS, pseudogene), putative
TcChr22-P	710778	anti-sense	22973	23155	182	TcCLB.509727.20	retrotransposon hot spot protein (RHS, pseudogene), putative
TcChr23-P	655477	sense	223900	225780	1880	TcCLB.506233.20	retrotransposon hot spot protein (RHS, pseudogene), putative
TcChr23-P	655477	sense	576360	578138	1778	TcCLB.506537.10	retrotransposon hot spot protein (RHS, pseudogene), putative
TcChr23-P	655477	sense	625434	628364	2930	TcCLB.506537.180	retrotransposon hot spot protein (RHS, pseudogene), putative
TcChr23-P	655477	sense	648161	650247	2086	TcCLB.506537.299	retrotransposon hot spot (RHS) protein, putative
TcChr23-P	655477	sense	583138	583536	398	TcCLB.506537.50	retrotransposon hot spot (RHS) protein, putative
TcChr23-P	655477	anti-sense	507728	510295	2567	TcCLB.507801.210	retrotransposon hot spot protein (RHS, pseudogene), putative
TcChr23-P	655477	sense	567725	570499	2774	TcCLB.510081.30	retrotransposon hot spot protein (RHS, pseudogene), putative
TcChr23-P	655477	sense	650348	651190	842	TcCLB.510083.10	retrotransposon hot spot protein (RHS, pseudogene), putative
TcChr23-P	655477	sense	652152	654938	2786	TcCLB.510083.30	retrotransposon hot spot protein (RHS, pseudogene), putative
TcChr24-P	779922	sense	704129	706189	2060	TcCLB.453995.10	retrotransposon hot spot protein (RHS, pseudogene), putative
TcChr24-P	779922	anti-sense	180932	182518	1586	TcCLB.504533.20	retrotransposon hot spot protein (RHS, pseudogene), putative
TcChr24-P	779922	anti-sense	214062	215357	1295	TcCLB.506111.10	retrotransposon hot spot protein (RHS, pseudogene), putative
TcChr24-P	779922	anti-sense	87850	88710	860	TcCLB.508139.10	retrotransposon hot spot (RHS) protein, putative
TcChr24-P	779922	anti-sense	52441	53217	776	TcCLB.508139.135	retrotransposon hot spot protein (RHS, pseudogene), putative
TcChr24-P	779922	anti-sense	26915	29749	2834	TcCLB.508139.170	retrotransposon hot spot protein (RHS, pseudogene), putative
TcChr24-P	779922	anti-sense	10753	12423	1670	TcCLB.508139.230	retrotransposon hot spot protein (RHS, pseudogene), putative
TcChr24-P	779922	anti-sense	69540	71222	1682	TcCLB.508139.40	retrotransposon hot spot protein (RHS, pseudogene), putative
TcChr24-P	779922	anti-sense	127131	128705	1574	TcCLB.509287.150	retrotransposon hot spot protein (RHS, pseudogene), putative
TcChr24-P	779922	anti-sense	94816	96498	1682	TcCLB.509287.250	retrotransposon hot spot protein (RHS, pseudogene), putative
TcChr25-P	822374	sense	704473	706956	2483	TcCLB.504115.50	retrotransposon hot spot protein (RHS, pseudogene), putative
TcChr25-P	822374	sense	692227	694110	1883	TcCLB.504115.90	retrotransposon hot spot protein (RHS, pseudogene), putative
TcChr25-P	822374	sense	802591	805101	2510	TcCLB.508573.90	retrotransposon hot spot protein (RHS, pseudogene), putative
TcChr25-P	822374	anti-sense	35931	36817	886	TcCLB.508629.26	retrotransposon hot spot protein (RHS, pseudogene), putative
TcChr25-P	822374	anti-sense	33647	35665	2018	TcCLB.508629.42	retrotransposon hot spot protein (RHS, pseudogene), putative
TcChr25-P	822374	anti-sense	23602	25397	1795	TcCLB.508629.74	retrotransposon hot spot protein (RHS, pseudogene), putative
TcChr25-P	822374	anti-sense	6119	9109	2990	TcCLB.508631.20	retrotransposon hot spot protein (RHS, pseudogene), putative
TcChr25-P	822374	sense	762982	764760	1778	TcCLB.509259.120	retrotransposon hot spot (RHS) protein, putative
TcChr25-P	822374	sense	776703	779582	2879	TcCLB.509259.160	retrotransposon hot spot (RHS) protein, putative
TcChr25-P	822374	sense	781197	782600	1403	TcCLB.509259.180	retrotransposon hot spot (RHS) protein, putative
TcChr25-P	822374	sense	752910	754760	1850	TcCLB.509259.50	retrotransposon hot spot protein (RHS, pseudogene), putative
TcChr25-P	822374	sense	408877	411543	2666	TcCLB.509897.250	retrotransposon hot spot protein (RHS, pseudogene), putative
TcChr25-P	822374	sense	393928	396132	2204	TcCLB.509899.20	retrotransposon hot spot protein (RHS, pseudogene), putative
TcChr25-P	822374	sense	821002	822273	1271	TcCLB.510865.10	retrotransposon hot spot protein (RHS, pseudogene), putative
TcChr25-P	822374	sense	736933	739713	2780	TcCLB.511929.30	retrotransposon hot spot (RHS) protein, putative
TcChr26-P	801422	sense	416851	418695	1844	TcCLB.479961.20	retrotransposon hot spot protein (RHS, pseudogene), putative
TcChr26-P	801422	sense	408474	411506	3032	TcCLB.505773.10	retrotransposon hot spot protein (RHS, pseudogene), putative
TcChr26-P	801422	sense	389835	392192	2357	TcCLB.507381.31	retrotransposon hot spot protein (RHS, pseudogene), putative
TcChr26-P	801422	sense	427406	430057	2651	TcCLB.508641.40	retrotransposon hot spot protein (RHS, pseudogene), putative
TcChr26-P	801422	sense	794215	795045	830	TcCLB.509873.10	retrotransposon hot spot (RHS) protein, putative
TcChr26-P	801422	sense	793295	794113	818	TcCLB.509875.11	retrotransposon hot spot (RHS) protein, putative (fragment)
TcChr26-P	801422	sense	748829	751195	2366	TcCLB.509875.140	retrotransposon hot spot protein (RHS, pseudogene), putative
TcChr26-P	801422	sense	757590	760085	2495	TcCLB.509875.90	retrotransposon hot spot protein (RHS, pseudogene), putative
TcChr26-P	801422	sense	250686	252188	1502	TcCLB.511907.330	retrotransposon hot spot (RHS) protein, putative
TcChr27-P	850241	sense	847454	848494	1040	TcCLB.508173.10	retrotransposon hot spot protein (RHS, pseudogene), putative
TcChr27-P	850241	sense	845501	847195	1694	TcCLB.508173.20	retrotransposon hot spot protein (RHS, pseudogene), putative
TcChr28-P	850241	sense	827087	829858	2771	TcCLB.507167.110	retrotransposon hot spot protein (RHS, pseudogene), putative
TcChr28-P	850241	sense	818471	821170	2699	TcCLB.507167.150	retrotransposon hot spot protein (RHS, pseudogene), putative
TcChr28-P	850241	sense	849015	851849	2834	TcCLB.507167.20	retrotransposon hot spot (RHS) protein, putative
TcChr28-P	850241	sense	790079	791878	1799	TcCLB.507167.240	retrotransposon hot spot (RHS) protein, putative
TcChr28-P	850241	sense	837994	840765	2771	TcCLB.507167.70	retrotransposon hot spot (RHS) protein, putative
TcChr28-P	850241	sense	708220	710712	2492	TcCLB.509221.10	retrotransposon hot spot protein (RHS, pseudogene), putative
TcChr28-P	850241	sense	727477	729858	2381	TcCLB.509223.20	retrotransposon hot spot (RHS) protein, putative
TcChr28-P	850241	sense	779186	781276	2090	TcCLB.509295.5	retrotransposon hot spot protein (RHS, pseudogene), putative
TcChr28-P	850241	sense	747923	750304	2381	TcCLB.509295.80	retrotransposon hot spot (RHS) protein, putative
TcChr28-P	850241	anti-sense	35950	36444	494	TcCLB.510397.30	retrotransposon hot spot protein (RHS, pseudogene), putative
TcChr28-P	850241	anti-sense	10619	10942	323	TcCLB.510401.31	retrotransposon hot spot protein (RHS, pseudogene), putative
TcChr28-P	850241	anti-sense	584897	587182	2285	TcCLB.510629.200	retrotransposon hot spot protein (RHS, pseudogene), putative
TcChr28-P	850241	sense	688522	690828	2306	TcCLB.510631.11	retrotransposon hot spot protein (RHS, pseudogene), putative
TcChr29-P	870934	sense	869711	870832	1121	TcCLB.506017.51	retrotransposon hot spot (RHS) protein, putative (fragment)
TcChr29-P	870934	sense	854629	857583	2954	TcCLB.507519.260	retrotransposon hot spot protein (RHS, pseudogene), putative
TcChr30-P	863882	anti-sense	342	3158	2816	TcCLB.410923.20	retrotransposon hot spot (RHS) protein, putative
TcChr30-P	863882	anti-sense	14728	16389	1661	TcCLB.508577.30	retrotransposon hot spot protein (RHS, pseudogene), putative
TcChr30-P	863882	anti-sense	375001	377355	2354	TcCLB.510903.80	retrotransposon hot spot protein (RHS, pseudogene), putative
TcChr30-P	863882	sense	823350	825842	2492	TcCLB.511665.100	retrotransposon hot spot protein (RHS, pseudogene), putative
TcChr30-P	863882	sense	845194	847503	2309	TcCLB.511665.30	retrotransposon hot spot protein (RHS, pseudogene), putative
TcChr30-P	863882	sense	810235	811998	1763	TcCLB.511667.20	retrotransposon hot spot (RHS) protein, putative
TcChr30-P	863882	sense	804478	805554	1076	TcCLB.511667.40	retrotransposon hot spot (RHS) protein, putative
TcChr31-P	947473	anti-sense	30436	33240	2804	TcCLB.505267.100	retrotransposon hot spot protein (RHS, pseudogene), putative
TcChr31-P	947473	sense	919047	921959	2912	TcCLB.506157.30	retrotransposon hot spot protein (RHS, pseudogene), putative
TcChr31-P	947473	sense	909235	912033	2798	TcCLB.506159.10	retrotransposon hot spot protein (RHS, pseudogene), putative
TcChr31-P	947473	anti-sense	53479	54516	1037	TcCLB.506421.10	retrotransposon hot spot (RHS) protein, putative
TcChr31-P	947473	anti-sense	488857	491613	2756	TcCLB.507591.9	retrotransposon hot spot protein (RHS, pseudogene), putative
TcChr31-P	947473	anti-sense	204852	207218	2366	TcCLB.507895.31	retrotransposon hot spot protein (RHS, pseudogene), putative
TcChr31-P	947473	anti-sense	4911	7457	2546	TcCLB.509417.30	retrotransposon hot spot protein (RHS, pseudogene), putative
TcChr31-P	947473	sense	928565	931453	2888	TcCLB.509579.30	retrotransposon hot spot protein (RHS, pseudogene), putative
TcChr31-P	947473	anti-sense	251879	254233	2354	TcCLB.509593.50	retrotransposon hot spot protein (RHS, pseudogene), putative
TcChr31-P	947473	anti-sense	64469	66235	1766	TcCLB.509915.60	retrotransposon hot spot (RHS) protein, putative
TcChr31-P	947473	anti-sense	54619	56433	1814	TcCLB.509917.19	retrotransposon hot spot (RHS) protein, putative (fragment)
TcChr32-P	968069	anti-sense	31775	34648	2873	TcCLB.503605.10	retrotransposon hot spot protein (RHS, pseudogene), putative
TcChr32-P	968069	anti-sense	35452	36096	644	TcCLB.503605.20	retrotransposon hot spot (RHS) protein, putative
TcChr32-P	968069	anti-sense	36197	38223	2026	TcCLB.503607.4	retrotransposon hot spot (RHS) protein, putative
TcChr32-P	968069	anti-sense	54387	56555	2168	TcCLB.511885.50	retrotransposon hot spot protein (RHS, pseudogene), putative
TcChr32-P	968069	anti-sense	53066	53404	338	TcCLB.511887.10	retrotransposon hot spot protein (RHS, pseudogene), putative
TcChr32-P	968069	anti-sense	24147	26744	2597	TcCLB.511889.20	retrotransposon hot spot protein (RHS, pseudogene), putative
TcChr32-P	968069	anti-sense	8509	11541	3032	TcCLB.511889.50	retrotransposon hot spot protein (RHS, pseudogene), putative
TcChr33-P	1041172	sense	1031220	1034156	2936	TcCLB.506471.110	retrotransposon hot spot protein (RHS, pseudogene), putative
TcChr33-P	1041172	anti-sense	101	2565	2464	TcCLB.506595.149	retrotransposon hot spot (RHS) protein, putative
TcChr33-P	1041172	anti-sense	32212	33312	1100	TcCLB.506595.30	retrotransposon hot spot protein (RHS, pseudogene), putative
TcChr33-P	1041172	anti-sense	166592	168925	2333	TcCLB.507225.10	retrotransposon hot spot (RHS) protein, putative
TcChr33-P	1041172	sense	724554	726056	1502	TcCLB.508119.140	retrotransposon hot spot (RHS) protein, putative
TcChr35-P	1186946	anti-sense	16818	17807	989	TcCLB.503591.10	retrotransposon hot spot protein (RHS, pseudogene), putative
TcChr35-P	1186946	anti-sense	20869	23148	2279	TcCLB.508519.20	retrotransposon hot spot protein (RHS, pseudogene), putative
TcChr35-P	1186946	anti-sense	58218	60671	2453	TcCLB.508523.10	retrotransposon hot spot protein (RHS, pseudogene), putative
TcChr35-P	1186946	anti-sense	14439	16715	2276	TcCLB.508705.10	retrotransposon hot spot protein (RHS, pseudogene), putative
TcChr35-P	1186946	sense	1138639	1140600	1961	TcCLB.509163.110	retrotransposon hot spot (RHS) protein, putative
TcChr35-P	1186946	sense	1127446	1130391	2945	TcCLB.509163.90	retrotransposon hot spot protein (RHS, pseudogene), putative
TcChr35-P	1186946	sense	446350	447897	1547	TcCLB.511019.13	retrotransposon hot spot (RHS) protein, putative (fragment)
TcChr35-P	1186946	sense	435576	439193	3617	TcCLB.511019.40	retrotransposon hot spot protein (RHS, pseudogene), putative
TcChr35-P	1186946	sense	425420	427483	2063	TcCLB.511019.74	retrotransposon hot spot (RHS) protein, putative
TcChr35-P	1186946	sense	422249	423748	1499	TcCLB.511019.80	retrotransposon hot spot (RHS) protein, putative
TcChr36-P	1180744	anti-sense	8980	11829	2849	TcCLB.503845.30	retrotransposon hot spot protein (RHS, pseudogene), putative
TcChr36-P	1180744	sense	1172813	1174681	1868	TcCLB.506191.20	retrotransposon hot spot protein (RHS, pseudogene), putative
TcChr37-P	1355803	anti-sense	33320	34372	1052	TcCLB.399997.10	retrotransposon hot spot (RHS) protein, putative
TcChr37-P	1355803	anti-sense	42977	44770	1793	TcCLB.503421.50	retrotransposon hot spot protein (RHS, pseudogene), putative
TcChr37-P	1355803	anti-sense	45670	45867	197	TcCLB.503423.5	retrotransposon hot spot (RHS) protein, putative (fragment)
TcChr37-P	1355803	sense	899442	901754	2312	TcCLB.506577.90	retrotransposon hot spot protein (RHS, pseudogene), putative
TcChr37-P	1355803	anti-sense	57681	59561	1880	TcCLB.507723.30	retrotransposon hot spot protein (RHS, pseudogene), putative
TcChr38-P	1444805	sense	1422420	1425113	2693	TcCLB.452699.10	retrotransposon hot spot protein (RHS, pseudogene), putative
TcChr38-P	1444805	sense	1415230	1415811	581	TcCLB.479847.20	retrotransposon hot spot (RHS) protein, putative
TcChr38-P	1444805	sense	1442287	1444050	1763	TcCLB.503437.10	retrotransposon hot spot protein (RHS, pseudogene), putative
TcChr38-P	1444805	sense	1397420	1399795	2375	TcCLB.503439.61	retrotransposon hot spot protein (RHS, pseudogene), putative
TcChr38-P	1444805	anti-sense	17345	17833	488	TcCLB.503763.10	retrotransposon hot spot (RHS) protein, putative
TcChr38-P	1444805	anti-sense	13620	16367	2747	TcCLB.503763.30	retrotransposon hot spot protein (RHS, pseudogene), putative
TcChr38-P	1444805	anti-sense	36688	39618	2930	TcCLB.506295.200	retrotransposon hot spot protein (RHS, pseudogene), putative
TcChr38-P	1444805	sense	1429409	1430611	1202	TcCLB.506535.10	retrotransposon hot spot (RHS) protein, putative (fragment)
TcChr38-P	1444805	sense	1383590	1385359	1769	TcCLB.508001.70	retrotransposon hot spot (RHS) protein, putative
TcChr38-P	1444805	sense	1432280	1434052	1772	TcCLB.508003.10	retrotransposon hot spot (RHS) protein, putative
TcChr38-P	1444805	sense	871123	873816	2693	TcCLB.508433.50	retrotransposon hot spot protein (RHS, pseudogene), putative
TcChr38-P	1444805	anti-sense	103	957	854	TcCLB.509303.10	retrotransposon hot spot protein (RHS, pseudogene), putative
TcChr38-P	1444805	sense	1337487	1338938	1451	TcCLB.510079.10	retrotransposon hot spot protein (RHS, pseudogene), putative
TcChr38-P	1444805	sense	1335682	1337382	1700	TcCLB.510479.11	retrotransposon hot spot (RHS) protein, putative (fragment)
TcChr38-P	1444805	anti-sense	1130755	1133115	2360	TcCLB.510483.320	retrotransposon hot spot protein (RHS, pseudogene), putative
TcChr38-P	1444805	anti-sense	425575	427905	2330	TcCLB.510693.60	retrotransposon hot spot protein (RHS, pseudogene), putative
TcChr38-P	1444805	sense	627348	629366	2018	TcCLB.510699.110	retrotransposon hot spot protein (RHS, pseudogene), putative
TcChr38-P	1444805	anti-sense	979324	981807	2483	TcCLB.510713.70	retrotransposon hot spot protein (RHS, pseudogene), putative
TcChr39-P	1854104	anti-sense	599	3892	3293	TcCLB.504109.200	retrotransposon hot spot (RHS) protein, putative
TcChr39-P	1854104	sense	1850486	1852084	1598	TcCLB.506241.10	retrotransposon hot spot protein (RHS, pseudogene), putative
TcChr39-P	1854104	anti-sense	390821	393196	2375	TcCLB.506629.230	retrotransposon hot spot protein (RHS, pseudogene), putative
TcChr39-P	1854104	anti-sense	389442	389768	326	TcCLB.506629.240	retrotransposon hot spot (RHS) protein, putative (fragment)
TcChr40-P	2036760	sense	2010699	2011553	854	TcCLB.403985.10	retrotransposon hot spot (RHS) protein, putative, (fragment)
TcChr40-P	2036760	sense	2009265	2010044	779	TcCLB.445777.10	retrotransposon hot spot (RHS) protein, putative, (fragment)
TcChr40-P	2036760	anti-sense	21226	22938	1712	TcCLB.506331.104	retrotransposon hot spot protein (RHS, pseudogene), putative
TcChr40-P	2036760	anti-sense	1115	4441	3326	TcCLB.506331.20	retrotransposon hot spot protein (RHS, pseudogene), putative
TcChr40-P	2036760	sense	1130948	1132750	1802	TcCLB.507787.170	retrotransposon hot spot protein (RHS, pseudogene), putative
TcChr40-P	2036760	anti-sense	1914173	1917064	2891	TcCLB.508479.500	retrotransposon hot spot (RHS) protein, putative
TcChr40-P	2036760	sense	1993454	1995400	1946	TcCLB.508479.80	retrotransposon hot spot (RHS) protein, putative
TcChr40-P	2036760	sense	2018517	2020967	2450	TcCLB.508527.20	retrotransposon hot spot protein (RHS, pseudogene), putative
TcChr40-P	2036760	sense	2027736	2028848	1112	TcCLB.508527.39	retrotransposon hot spot (RHS) protein, putative, (fragment)
TcChr40-P	2036760	sense	2028950	2029693	743	TcCLB.508529.10	retrotransposon hot spot (RHS) protein, putative, (fragment)
TcChr40-P	2036760	sense	2030554	2033316	2762	TcCLB.508529.30	retrotransposon hot spot protein (RHS, pseudogene), putative
TcChr40-P	2036760	anti-ense	65139	67475	2336	TcCLB.511301.170	retrotransposon hot spot (RHS) protein, putative
TcChr41-P	2371736	anti-sense	1718519	1721524	3005	TcCLB.504081.220	retrotransposon hot spot protein (RHS, pseudogene), putative
TcChr41-P	2371736	anti-sense	8244	9869	1625	TcCLB.505207.30	retrotransposon hot spot (RHS) protein, putative
TcChr41-P	2371736	anti-sense	641242	644271	3029	TcCLB.506459.60	retrotransposon hot spot protein (RHS, pseudogene), putative
TcChr41-P	2371736	sense	2117660	2120212	2552	TcCLB.506751.70	retrotransposon hot spot protein (RHS, pseudogene), putative
TcChr41-P	2371736	sense	1159086	1161359	2273	TcCLB.506987.10	retrotransposon hot spot protein (RHS, pseudogene), putative
TcChr41-P	2371736	sense	350952	353345	2393	TcCLB.507687.30	retrotransposon hot spot protein (RHS, pseudogene), putative
TcChr41-P	2371736	sense	2068987	2071578	2591	TcCLB.508219.140	retrotransposon hot spot protein (RHS, pseudogene), putative
TcChr41-P	2371736	anti-sense	1945456	1948345	2889	TcCLB.508221.284	retrotransposon hot spot protein (RHS, pseudogene), putative
TcChr41-P	2371736	sense	1836461	1839347	2886	TcCLB.508221.714	retrotransposon hot spot protein (RHS, pseudogene), putative
TcChr41-P	2371736	sense	1821786	1824669	2883	TcCLB.508221.769	retrotransposon hot spot protein (RHS, pseudogene), putative
TcChr41-P	2371736	sense	1981777	1984663	2886	TcCLB.508221.87	retrotransposon hot spot protein (RHS, pseudogene), putative
TcChr41-P	2371736	sense	1571158	1573917	2759	TcCLB.508223.30	retrotransposon hot spot protein (RHS, pseudogene), putative
TcChr41-P	2371736	sense	902475	903359	884	TcCLB.508873.170	retrotransposon hot spot protein (RHS, pseudogene), putative
TcChr41-P	2371736	anti-sense	941918	944659	2741	TcCLB.508873.360	retrotransposon hot spot protein (RHS, pseudogene), putative
TcChr41-P	2371736	sense	1006142	1008775	2633	TcCLB.508873.590	retrotransposon hot spot protein (RHS, pseudogene), putative
TcChr41-P	2371736	sense	1018377	1020701	2324	TcCLB.508877.30	retrotransposon hot spot protein (RHS, pseudogene), putative
TcChr41-P	2371736	anti-sense	31590	33980	2390	TcCLB.509019.21	retrotransposon hot spot protein (RHS, pseudogene), putative
TcChr41-P	2371736	sense	2324351	2327020	2669	TcCLB.510355.150	retrotransposon hot spot protein (RHS, pseudogene), putative
TcChr41-P	2371736	sense	2348338	2351295	2957	TcCLB.510355.70	retrotransposon hot spot protein (RHS, pseudogene), putative
TcChr41-P	2371736	sense	2334039	2334536	497	TcCLB.510355.97	retrotransposon hot spot protein (RHS, pseudogene), putative
TcChr41-P	2371736	sense	2146741	2149200	2459	TcCLB.510359.630	retrotransposon hot spot protein (RHS, pseudogene), putative
TcChr41-P	2371736	sense	2025571	2028531	2960	TcCLB.510361.160	retrotransposon hot spot protein (RHS, pseudogene), putative
TcChr41-P	2371736	sense	1637255	1639600	2345	TcCLB.510363.30	retrotransposon hot spot protein (RHS, pseudogene), putative
TcChr41-P	2371736	anti-sense	1110685	1113039	2354	TcCLB.511255.470	retrotransposon hot spot protein (RHS, pseudogene), putative
TcChr41-P	2371736	sense	267153	267665	512	TcCLB.511485.11	retrotransposon hot spot protein (RHS, pseudogene), putative
TcChr41-P	2371736	sense	267929	270124	2195	TcCLB.511485.20	retrotransposon hot spot protein (RHS, pseudogene), putative
TcChr41-P	2371736	sense	305485	308397	2912	TcCLB.511487.100	retrotransposon hot spot protein (RHS, pseudogene), putative

## Sheet: CL Brener Esmeraldo-like
Table S1. Mapping of RHS sequences on the chromosomes of clone CLB of Trypanosoma cruzi
Haplotype Esmeraldo-like
Chromosome	Chromosome Size (bp)	Strand	Locus position		Gene Size (bp)	Gene Id (TriTrypDB)	Annotation
TcChr2-S	152907	sense	128263	130785	2522	TcCLB.506717.140	retrotransposon hot spot protein (RHS, pseudogene), putative
TcChr2-S	152907	sense	109194	112160	2966	TcCLB.506717.60	retrotransposon hot spot protein (RHS, pseudogene), putative
TcChr3-S	196644	anti-sense	9965	12865	2900	TcCLB.511055.20	retrotransposon hot spot (RHS) protein, putative
TcChr5-S	231286	sense	183608	184333	725	TcCLB.506495.30	retrotransposon hot spot protein (RHS, pseudogene), putative
TcChr5-S	231286	sense	200095	201879	1784	TcCLB.511371.10	retrotransposon hot spot (RHS) protein, putative
TcChr6-S	389024	sense	202228	202695	467	TcCLB.422207.21	retrotransposon hot spot protein (RHS, pseudogene), putative
TcChr6-S	389024	sense	385203	388046	2843	TcCLB.504049.20	retrotransposon hot spot protein (RHS, pseudogene), putative
TcChr6-S	389024	sense	376718	378832	2114	TcCLB.504049.40	retrotransposon hot spot protein (RHS, pseudogene), putative
TcChr6-S	389024	sense	348930	351059	2129	TcCLB.506129.80	retrotransposon hot spot protein (RHS, pseudogene), putative
TcChr6-S	389024	sense	201683	202126	443	TcCLB.506529.680	retrotransposon hot spot (RHS) protein, putative (fragment)
TcChr7-S	391095	anti-sense	60071	61849	1778	TcCLB.504343.30	retrotransposon hot spot (RHS) protein, putative
TcChr7-S	391095	anti-sense	112584	114401	1817	TcCLB.506113.10	retrotransposon hot spot protein (RHS, pseudogene), putative
TcChr7-S	391095	anti-sense	101526	104384	2858	TcCLB.506113.60	retrotransposon hot spot (RHS) protein, putative
TcChr7-S	391095	anti-sense	90201	93761	3560	TcCLB.506113.90	retrotransposon hot spot protein (RHS, pseudogene), putative
TcChr7-S	391095	anti-sense	73533	75311	1778	TcCLB.507907.30	retrotransposon hot spot (RHS) protein, putative
TcChr7-S	391095	anti-sense	62859	64637	1778	TcCLB.507907.60	retrotransposon hot spot (RHS) protein, putative
TcChr7-S	391095	anti-sense	24447	26225	1778	TcCLB.509265.10	retrotransposon hot spot (RHS) protein, putative
TcChr7-S	391095	anti-sense	34572	36839	2267	TcCLB.509265.60	retrotransposon hot spot protein (RHS, pseudogene), putative
TcChr8-S	393423	anti-sense	358083	360854	2771	TcCLB.505155.10	retrotransposon hot spot protein (RHS, pseudogene), putative
TcChr8-S	393423	anti-sense	8487	10829	2342	TcCLB.506623.40	retrotransposon hot spot protein (RHS, pseudogene), putative
TcChr8-S	393423	sense	380155	382722	2567	TcCLB.507213.60	retrotransposon hot spot protein (RHS, pseudogene), putative
TcChr9-S	509634	anti-sense	30121	31215	1094	TcCLB.511415.11	retrotransposon hot spot (RHS) protein, putative (fragment)
TcChr9-S	509634	anti-sense	38090	40192	2102	TcCLB.511415.30	retrotransposon hot spot protein (RHS, pseudogene), putative
TcChr9-S	509634	anti-sense	55507	56787	1280	TcCLB.511415.50	retrotransposon hot spot protein (RHS, pseudogene), putative
TcChr9-S	509634	anti-sense	56893	57738	845	TcCLB.511417.20	retrotransposon hot spot protein (RHS, pseudogene), putative
TcChr10-S	518846	sense	493463	496021	2558	TcCLB.503441.10	retrotransposon hot spot protein (RHS, pseudogene), putative
TcChr10-S	518846	sense	490971	492362	1391	TcCLB.503441.19	retrotransposon hot spot protein (RHS, pseudogene), putative
TcChr10-S	518846	sense	489493	490870	1377	TcCLB.504229.4	retrotransposon hot spot (RHS) protein, putative
TcChr10-S	518846	sense	470518	472191	1673	TcCLB.504229.70	retrotransposon hot spot (RHS) protein, putative
TcChr11-S	526140	sense	519241	521580	2339	TcCLB.504193.30	retrotransposon hot spot protein (RHS, pseudogene), putative
TcChr11-S	526140	sense	243077	244861	1784	TcCLB.508087.20	retrotransposon hot spot protein (RHS, pseudogene), putative
TcChr11-S	526140	anti-sense	115973	117865	1892	TcCLB.509349.20	retrotransposon hot spot (RHS) protein, putative
TcChr11-S	526140	anti-sense	23298	26060	2762	TcCLB.510307.140	retrotransposon hot spot protein (RHS, pseudogene), putative
TcChr11-S	526140	anti-sense	43370	45706	2336	TcCLB.510307.220	retrotransposon hot spot (RHS) protein, putative
TcChr11-S	526140	anti-sense	66416	68416	2000	TcCLB.510307.320	retrotransposon hot spot protein (RHS, pseudogene), putative
TcChr11-S	526140	anti-sense	83233	83691	458	TcCLB.510307.352	retrotransposon hot spot protein (RHS, pseudogene), putative
TcChr11-S	526140	anti-sense	12237	15107	2870	TcCLB.510307.60	retrotransposon hot spot protein (RHS, pseudogene), putative
TcChr11-S	526140	sense	512000	514297	2297	TcCLB.510403.20	retrotransposon hot spot protein (RHS, pseudogene), putative
TcChr11-S	526140	sense	500865	504140	3275	TcCLB.510403.50	retrotransposon hot spot protein (RHS, pseudogene), putative
TcChr12-S	533093	sense	235028	237844	2816	TcCLB.505943.110	retrotransposon hot spot protein (RHS, pseudogene), putative
TcChr12-S	533093	sense	244298	237844	-6454	TcCLB.505943.79	retrotransposon hot spot protein (RHS, pseudogene), putative
TcChr12-S	533093	anti-sense	20511	23420	2909	TcCLB.506683.100	retrotransposon hot spot protein (RHS, pseudogene), putative
TcChr12-S	533093	anti-sense	57439	59850	2411	TcCLB.506683.210	retrotransposon hot spot protein (RHS, pseudogene), putative
TcChr12-S	533093	anti-sense	68706	69602	896	TcCLB.506683.250	retrotransposon hot spot protein (RHS, pseudogene), putative
TcChr12-S	533093	sense	471830	474181	2351	TcCLB.508991.10	retrotransposon hot spot protein (RHS, pseudogene), putative
TcChr12-S	533093	anti-sense	69705	71114	1409	TcCLB.509087.10	retrotransposon hot spot protein (RHS, pseudogene), putative
TcChr12-S	533093	anti-sense	82828	84540	1712	TcCLB.511567.20	retrotransposon hot spot protein (RHS, pseudogene), putative
TcChr13-S	558364	sense	514706	517648	2942	TcCLB.508325.160	retrotransposon hot spot (RHS) protein, putative
TcChr13-S	558364	sense	518895	521339	2444	TcCLB.508325.180	retrotransposon hot spot protein (RHS, pseudogene), putative
TcChr13-S	558364	sense	477242	478396	1154	TcCLB.508325.20	retrotransposon hot spot protein (RHS, pseudogene), putative
TcChr13-S	558364	sense	542011	543960	1949	TcCLB.508325.270	retrotransposon hot spot protein (RHS, pseudogene), putative
TcChr13-S	558364	sense	494066	496864	2798	TcCLB.508325.60	retrotransposon hot spot (RHS) protein, putative
TcChr13-S	558364	anti-sense	12986	16147	3161	TcCLB.510165.110	retrotransposon hot spot (RHS) protein, putative
TcChr13-S	558364	anti-sense	21687	23504	1817	TcCLB.510165.70	retrotransposon hot spot protein (RHS, pseudogene), putative
TcChr14-S	598625	sense	586977	588116	1139	TcCLB.401041.10	retrotransposon hot spot protein (RHS, pseudogene), putative
TcChr14-S	598625	sense	121053	122795	1742	TcCLB.504089.79	retrotransposon hot spot protein (RHS, pseudogene), putative
TcChr14-S	598625	sense	586129	586872	743	TcCLB.509581.5	retrotransposon hot spot (RHS) protein, putative (fragment)
TcChr15-S	612853	anti-sense	5234	8014	2780	TcCLB.506713.70	retrotransposon hot spot protein (RHS, pseudogene), putative
TcChr15-S	612853	sense	263906	265804	1898	TcCLB.509233.20	retrotransposon hot spot protein (RHS, pseudogene), putative
TcChr15-S	612853	sense	101636	103531	1895	TcCLB.511871.130	retrotransposon hot spot (RHS) protein, putative
TcChr16-S	646207	sense	626735	628999	2264	TcCLB.507835.60	retrotransposon hot spot protein (RHS, pseudogene), putative
TcChr16-S	646207	sense	452820	455381	2561	TcCLB.507841.14	retrotransposon hot spot (RHS) protein, putative (fragment)
TcChr16-S	646207	sense	390540	392318	1778	TcCLB.507843.10	retrotransposon hot spot (RHS) protein, putative
TcChr16-S	646207	sense	603989	606712	2723	TcCLB.509815.10	retrotransposon hot spot (RHS) protein, putative
TcChr16-S	646207	sense	583600	585603	2003	TcCLB.509815.70	retrotransposon hot spot protein (RHS, pseudogene), putative
TcChr16-S	646207	sense	579438	582104	2666	TcCLB.509815.90	retrotransposon hot spot protein (RHS, pseudogene), putative
TcChr16-S	646207	sense	389477	390438	961	TcCLB.509827.4	retrotransposon hot spot (RHS) protein, putative
TcChr17-S	648584	anti-sense	141924	144749	2825	TcCLB.507045.10	retrotransposon hot spot protein (RHS, pseudogene), putative
TcChr17-S	648584	sense	638082	640889	2807	TcCLB.507975.10	retrotransposon hot spot protein (RHS, pseudogene), putative
TcChr17-S	648584	sense	617285	619021	1736	TcCLB.507975.70	retrotransposon hot spot protein (RHS, pseudogene), putative
TcChr17-S	648584	anti-sense	120197	122539	2342	TcCLB.508903.30	retrotransposon hot spot protein (RHS, pseudogene), putative
TcChr17-S	648584	anti-sense	45609	46181	572	TcCLB.509711.20	retrotransposon hot spot protein (RHS, pseudogene), putative
TcChr17-S	648584	anti-sense	24748	25743	995	TcCLB.509765.20	retrotransposon hot spot protein (RHS, pseudogene), putative
TcChr17-S	648584	anti-sense	23342	24472	1130	TcCLB.509765.30	retrotransposon hot spot protein (RHS, pseudogene), putative
TcChr17-S	648584	anti-sense	9909	12191	2282	TcCLB.509765.60	retrotransposon hot spot protein (RHS, pseudogene), putative
TcChr17-S	648584	anti-sense	305153	307108	1955	TcCLB.511311.14	retrotransposon hot spot protein (RHS, pseudogene), putative
TcChr18-S	655081	anti-sense	118	2046	1928	TcCLB.506961.10	retrotransposon hot spot (RHS) protein, putative
TcChr18-S	655081	anti-sense	44298	46358	2060	TcCLB.506961.130	retrotransposon hot spot protein (RHS, pseudogene), putative
TcChr18-S	655081	anti-sense	55432	58458	3026	TcCLB.506961.160	retrotransposon hot spot (RHS) protein, putative
TcChr18-S	655081	anti-sense	11384	13990	2606	TcCLB.506961.40	retrotransposon hot spot protein (RHS, pseudogene), putative
TcChr18-S	655081	anti-sense	33455	36463	3008	TcCLB.506961.90	retrotransposon hot spot (RHS) protein, putative
TcChr18-S	655081	anti-sense	83153	85945	2792	TcCLB.511587.100	retrotransposon hot spot (RHS) protein, putative
TcChr18-S	655081	anti-sense	60922	63873	2951	TcCLB.511587.30	retrotransposon hot spot protein (RHS, pseudogene), putative
TcChr18-S	655081	anti-sense	72187	74451	2264	TcCLB.511587.60	retrotransposon hot spot protein (RHS, pseudogene), putative
TcChr18-S	655081	anti-sense	492577	494127	1550	TcCLB.511609.10	retrotransposon hot spot protein (RHS, pseudogene), putative
TcChr19-S	671453	sense	537914	540826	2912	TcCLB.504139.10	retrotransposon hot spot protein (RHS, pseudogene), putative
TcChr19-S	671453	sense	611934	612431	497	TcCLB.508283.60	retrotransposon hot spot protein (RHS, pseudogene), putative
TcChr19-S	671453	sense	653962	655728	1766	TcCLB.508285.10	retrotransposon hot spot (RHS) protein, putative
TcChr19-S	671453	sense	662509	663276	767	TcCLB.508285.40	retrotransposon hot spot protein (RHS, pseudogene), putative
TcChr19-S	671453	sense	663544	665511	1967	TcCLB.508285.50	retrotransposon hot spot protein (RHS, pseudogene), putative
TcChr19-S	671453	anti-sense	28311	28634	323	TcCLB.508563.30	retrotransposon hot spot protein (RHS, pseudogene), putative
TcChr19-S	671453	sense	555234	557090	1856	TcCLB.510005.30	retrotransposon hot spot protein (RHS, pseudogene), putative
TcChr19-S	671453	sense	550602	553364	2762	TcCLB.510005.41	retrotransposon hot spot (RHS) protein, putative
TcChr19-S	671453	anti-sense	28739	30562	1823	TcCLB.510845.10	retrotransposon hot spot (RHS) protein, putative (fragment)
TcChr19-S	671453	anti-sense	48096	50252	2156	TcCLB.510847.40	retrotransposon hot spot protein (RHS, pseudogene), putative
TcChr19-S	671453	anti-sense	63425	63967	542	TcCLB.510849.11	retrotransposon hot spot protein (RHS, pseudogene), putative
TcChr19-S	671453	anti-sense	71692	73875	2183	TcCLB.510851.21	retrotransposon hot spot protein (RHS, pseudogene), putative
TcChr19-S	671453	anti-sense	104012	106204	2192	TcCLB.510853.73	retrotransposon hot spot protein (pseudogene), putative
TcChr20-S	656799	sense	645735	648458	2723	TcCLB.508109.50	retrotransposon hot spot protein (RHS, pseudogene), putative
TcChr21-S	704149	anti-sense	73355	74182	827	TcCLB.463155.10	retrotransposon hot spot protein (RHS, pseudogene), putative
TcChr21-S	704149	anti-sense	74987	77950	2963	TcCLB.463155.20	retrotransposon hot spot (RHS) protein, putative
TcChr21-S	704149	sense	13233	16034	2801	TcCLB.507475.30	retrotransposon hot spot protein (RHS, pseudogene), putative
TcChr21-S	704149	sense	49106	51751	2645	TcCLB.507479.29	retrotransposon hot spot protein (RHS, pseudogene), putative
TcChr21-S	704149	sense	637563	639965	2402	TcCLB.510175.10	retrotransposon hot spot protein (RHS, pseudogene), putative
TcChr21-S	704149	sense	681076	683526	2450	TcCLB.510175.200	retrotransposon hot spot protein (RHS, pseudogene), putative
TcChr21-S	704149	sense	660522	663320	2798	TcCLB.510175.90	retrotransposon hot spot (RHS) protein, putative
TcChr22-S	710778	sense	214572	214814	242	TcCLB.503401.11	retrotransposon hot spot (RHS) protein, putative (fragment)
TcChr22-S	710778	anti-sense	391976	393829	1853	TcCLB.504429.70	retrotransposon hot spot protein (RHS, pseudogene), putative
TcChr22-S	710778	sense	696140	699100	2960	TcCLB.506345.30	retrotransposon hot spot protein (RHS, pseudogene), putative
TcChr22-S	710778	sense	685982	688837	2855	TcCLB.506345.70	retrotransposon hot spot protein (RHS, pseudogene), putative
TcChr22-S	710778	sense	238839	241217	2378	TcCLB.506431.20	retrotransposon hot spot protein (RHS, pseudogene), putative
TcChr22-S	710778	sense	451979	454636	2657	TcCLB.506847.30	retrotransposon hot spot protein (RHS, pseudogene), putative
TcChr22-S	710778	sense	214918	216420	1502	TcCLB.509843.10	retrotransposon hot spot (RHS) protein, putative
TcChr22-S	710778	anti-sense	7875	10214	2339	TcCLB.509871.10	retrotransposon hot spot protein (RHS, pseudogene), putative
TcChr22-S	710778	anti-sense	18921	21218	2297	TcCLB.509871.70	retrotransposon hot spot protein (RHS, pseudogene), putative
TcChr23-S	655477	sense	576201	577397	1196	TcCLB.411337.10	retrotransposon hot spot protein (RHS, pseudogene), putative
TcChr23-S	655477	sense	56951	57820	869	TcCLB.503951.10	retrotransposon hot spot protein (RHS, pseudogene), putative
TcChr23-S	655477	sense	221369	223303	1934	TcCLB.508771.60	retrotransposon hot spot protein (RHS, pseudogene), putative
TcChr23-S	655477	sense	591674	594892	3218	TcCLB.509735.120	retrotransposon hot spot (RHS) protein, putative
TcChr23-S	655477	sense	582390	585311	2921	TcCLB.509735.150	retrotransposon hot spot protein (RHS, pseudogene), putative
TcChr23-S	655477	sense	622190	625252	3062	TcCLB.509735.30	retrotransposon hot spot protein (RHS, pseudogene), putative
TcChr23-S	655477	sense	612868	615828	2960	TcCLB.509735.70	retrotransposon hot spot protein (RHS, pseudogene), putative
TcChr23-S	655477	sense	577500	578507	1007	TcCLB.509737.19	retrotransposon hot spot protein (RHS, pseudogene), putative
TcChr23-S	655477	anti-sense	554000	556405	2405	TcCLB.509847.10	retrotransposon hot spot protein (RHS, pseudogene), putative
TcChr23-S	655477	sense	87465	88109	644	TcCLB.511195.10	retrotransposon hot spot protein (RHS, pseudogene), putative
TcChr24-S	779922	anti-sense	45168	45746	578	TcCLB.503667.31	retrotransposon hot spot protein (RHS, pseudogene), putative
TcChr24-S	779922	sense	745776	748745	2969	TcCLB.503957.120	retrotransposon hot spot (RHS) protein, putative
TcChr24-S	779922	sense	713932	716265	2333	TcCLB.503957.20	retrotransposon hot spot (RHS) protein, putative
TcChr24-S	779922	sense	725151	728090	2939	TcCLB.503957.30	retrotransposon hot spot (RHS) protein, putative
TcChr24-S	779922	anti-sense	32362	33975	1613	TcCLB.503985.20	retrotransposon hot spot protein (RHS, pseudogene), putative
TcChr24-S	779922	sense	750136	752571	2435	TcCLB.505365.20	retrotransposon hot spot protein (RHS, pseudogene), putative
TcChr24-S	779922	sense	769332	772241	2909	TcCLB.505365.80	retrotransposon hot spot protein (RHS, pseudogene), putative
TcChr24-S	779922	anti-sense	214634	216199	1565	TcCLB.506951.10	retrotransposon hot spot protein (RHS, pseudogene), putative
TcChr24-S	779922	anti-sense	24623	27235	2612	TcCLB.507899.10	retrotransposon hot spot protein (RHS, pseudogene), putative
TcChr24-S	779922	anti-sense	181677	182942	1265	TcCLB.509121.10	retrotransposon hot spot protein (RHS, pseudogene), putative
TcChr24-S	779922	anti-sense	14611	17424	2813	TcCLB.509921.40	retrotransposon hot spot protein (RHS, pseudogene), putative
TcChr24-S	779922	anti-sense	58059	59675	1616	TcCLB.509925.50	retrotransposon hot spot protein (RHS, pseudogene), putative
TcChr24-S	779922	anti-sense	180063	181574	1511	TcCLB.511675.30	retrotransposon hot spot protein (RHS, pseudogene), putative
TcChr24-S	779922	anti-sense	216302	216652	350	TcCLB.511677.5	retrotransposon hot spot protein (RHS, pseudogene), putative
TcChr25-S	822374	anti-sense	37210	38268	1058	TcCLB.433033.10	retrotransposon hot spot protein (RHS, pseudogene), putative
TcChr25-S	822374	anti-sense	1385	4342	2957	TcCLB.506259.30	retrotransposon hot spot protein (RHS, pseudogene), putative
TcChr25-S	822374	sense	687994	690966	2972	TcCLB.508559.40	retrotransposon hot spot protein (RHS, pseudogene), putative
TcChr25-S	822374	sense	700188	702008	1820	TcCLB.508559.90	retrotransposon hot spot (RHS) protein, putative
TcChr26-S	801422	anti-sense	967	4119	3152	TcCLB.504099.10	retrotransposon hot spot (RHS) protein, putative
TcChr26-S	801422	anti-sense	12351	14141	1790	TcCLB.504099.40	retrotransposon hot spot protein (RHS, pseudogene), putative
TcChr26-S	801422	anti-sense	19944	22430	2486	TcCLB.504099.70	retrotransposon hot spot protein (RHS, pseudogene), putative
TcChr26-S	801422	anti-sense	35374	35958	584	TcCLB.504241.57	retrotransposon hot spot protein (RHS, pseudogene), putative
TcChr26-S	801422	sense	747616	750468	2852	TcCLB.506183.40	retrotransposon hot spot protein (RHS, pseudogene), putative
TcChr26-S	801422	sense	798915	801320	2405	TcCLB.506243.10	retrotransposon hot spot protein (RHS, pseudogene), putative
TcChr26-S	801422	sense	783721	783875	154	TcCLB.506243.77	retrotransposon hot spot protein (RHS, pseudogene), putative
TcChr26-S	801422	sense	780772	783456	2684	TcCLB.506243.94	retrotransposon hot spot protein (RHS, pseudogene), putative
TcChr26-S	801422	sense	422406	424796	2390	TcCLB.508515.170	retrotransposon hot spot protein (RHS, pseudogene), putative
TcChr27-S	850241	anti-sense	16263	19013	2750	TcCLB.504149.220	retrotransposon hot spot protein (RHS, pseudogene), putative
TcChr27-S	850241	anti-sense	1297	2442	1145	TcCLB.508037.10	retrotransposon hot spot (RHS) protein, putative
TcChr27-S	850241	anti-sense	2546	3718	1172	TcCLB.508039.10	retrotransposon hot spot protein (RHS, pseudogene), putative
TcChr27-S	850241	anti-sense	4547	6529	1982	TcCLB.508039.30	retrotransposon hot spot (RHS) protein, putative
TcChr28-S	853233	anti-sense	39303	40088	785	TcCLB.430281.10	retrotransposon hot spot protein (RHS, pseudogene), putative
TcChr28-S	853233	anti-sense	3018	4289	1271	TcCLB.508381.40	retrotransposon hot spot protein (RHS, pseudogene), putative
TcChr28-S	853233	anti-sense	15195	15743	548	TcCLB.510607.51	retrotransposon hot spot protein (RHS, pseudogene), putative
TcChr29-S	870934	sense	855554	856711	1157	TcCLB.508207.5	retrotransposon hot spot protein (RHS, pseudogene), putative
TcChr30-S	863882	anti-sense	15392	18211	2819	TcCLB.506021.10	retrotransposon hot spot protein (RHS, pseudogene), putative
TcChr30-S	863882	sense	811961	814312	2351	TcCLB.511213.81	retrotransposon hot spot protein (RHS, pseudogene), putative
TcChr31-S	947473	anti-sense	6541	8589	2048	TcCLB.503447.40	retrotransposon hot spot (RHS) protein, putative
TcChr31-S	947473	sense	903148	905988	2840	TcCLB.506455.10	retrotransposon hot spot protein (RHS, pseudogene), putative
TcChr31-S	947473	sense	889150	890682	1532	TcCLB.509957.30	retrotransposon hot spot protein (RHS, pseudogene), putative
TcChr31-S	947473	sense	913926	915785	1859	TcCLB.509959.10	retrotransposon hot spot protein (RHS, pseudogene), putative
TcChr31-S	947473	sense	933350	935665	2315	TcCLB.509959.90	retrotransposon hot spot protein (RHS, pseudogene), putative
TcChr31-S	947473	anti-sense	217803	220226	2423	TcCLB.510591.30	retrotransposon hot spot protein (RHS, pseudogene), putative
TcChr31-S	947473	anti-sense	30594	33122	2528	TcCLB.510971.5	retrotransposon hot spot protein (RHS, pseudogene), putative
TcChr32-S	968069	sense	963723	966472	2749	TcCLB.503483.9	retrotransposon hot spot (RHS) protein, putative
TcChr33-S	1041172	sense	730729	732237	1508	TcCLB.503881.30	retrotransposon hot spot (RHS) protein, putative
TcChr33-S	1041172	sense	1029001	1032018	3017	TcCLB.504769.170	retrotransposon hot spot protein (RHS, pseudogene), putative
TcChr33-S	1041172	anti-sense	166855	169188	2333	TcCLB.511577.180	retrotransposon hot spot (RHS) protein, putative
TcChr33-S	1041172	anti-sense	42014	42976	962	TcCLB.511585.269	retrotransposon hot spot protein (RHS, pseudogene), putative
TcChr33-S	1041172	anti-sense	39727	41742	2015	TcCLB.511585.280	retrotransposon hot spot protein (RHS, pseudogene), putative
TcChr33-S	1041172	anti-sense	31331	33262	1931	TcCLB.511585.320	retrotransposon hot spot (RHS) protein, putative
TcChr34-S	1065764	sense	902803	905310	2507	TcCLB.504055.100	retrotransposon hot spot protein (RHS, pseudogene), putative
TcChr34-S	1065764	anti-sense	27197	29971	2774	TcCLB.507875.110	retrotransposon hot spot protein (RHS, pseudogene), putative
TcChr34-S	1065764	anti-sense	20007	20561	554	TcCLB.507875.140	retrotransposon hot spot protein (RHS, pseudogene), putative
TcChr34-S	1065764	anti-sense	5919	8756	2837	TcCLB.507875.210	retrotransposon hot spot protein (RHS, pseudogene), putative
TcChr35-S	1186946	sense	483109	486237	3128	TcCLB.503397.10	retrotransposon hot spot protein (RHS, pseudogene), putative
TcChr35-S	1186946	sense	1183688	1185502	1814	TcCLB.506047.20	retrotransposon hot spot (RHS) protein, putative
TcChr35-S	1186946	anti-sense	63011	66037	3026	TcCLB.507035.20	retrotransposon hot spot protein (RHS, pseudogene), putative
TcChr35-S	1186946	anti-sense	86619	88412	1793	TcCLB.507035.75	retrotransposon hot spot protein (RHS, pseudogene), putative
TcChr35-S	1186946	sense	421415	423223	1808	TcCLB.507039.30	retrotransposon hot spot protein (RHS, pseudogene), putative
TcChr35-S	1186946	sense	473026	475584	2558	TcCLB.507105.100	retrotransposon hot spot protein (RHS, pseudogene), putative
TcChr35-S	1186946	anti-sense	1460	4216	2756	TcCLB.507555.80	retrotransposon hot spot (RHS) protein, putative
TcChr35-S	1186946	sense	1121249	1122061	812	TcCLB.508605.10	retrotransposon hot spot protein (RHS, pseudogene), putative
TcChr35-S	1186946	sense	1128836	1129891	1055	TcCLB.508605.40	retrotransposon hot spot protein (RHS, pseudogene), putative
TcChr35-S	1186946	sense	1130442	1130987	545	TcCLB.508607.10	retrotransposon hot spot (RHS) protein, putative
TcChr35-S	1186946	sense	1152030	1153652	1622	TcCLB.508607.40	retrotransposon hot spot protein (RHS, pseudogene), putative
TcChr35-S	1186946	sense	1120731	1121147	416	TcCLB.510911.58	retrotransposon hot spot protein (RHS, pseudogene), putative
TcChr36-S	1180744	anti-sense	6965	9934	2969	TcCLB.506343.30	retrotransposon hot spot protein (RHS, pseudogene), putative
TcChr36-S	1180744	anti-sense	103	612	509	TcCLB.506343.51	retrotransposon hot spot protein (RHS, pseudogene), putative
TcChr36-S	1180744	sense	1172704	1175229	2525	TcCLB.507881.10	retrotransposon hot spot protein (RHS, pseudogene), putative
TcChr36-S	1180744	sense	1168945	1171911	2966	TcCLB.507881.20	retrotransposon hot spot (RHS) protein, putative
TcChr37-S	1355803	anti-sense	1391	4231	2840	TcCLB.507611.10	retrotransposon hot spot (RHS) protein, putative
TcChr37-S	1355803	anti-sense	22921	25602	2681	TcCLB.507611.110	retrotransposon hot spot (RHS) protein, putative
TcChr37-S	1355803	anti-sense	26201	26773	572	TcCLB.507611.114	retrotransposon hot spot protein (RHS, pseudogene), putative
TcChr37-S	1355803	anti-sense	44981	45868	887	TcCLB.507611.154	retrotransposon hot spot protein (RHS, pseudogene), putative
TcChr37-S	1355803	anti-sense	55821	58454	2633	TcCLB.507611.190	retrotransposon hot spot protein (RHS, pseudogene), putative
TcChr38-S	1444805	sense	1049748	1050263	515	TcCLB.508803.5	retrotransposon hot spot protein (RHS, pseudogene), putative
TcChr38-S	1444805	anti-sense	12005	14953	2948	TcCLB.511471.120	retrotransposon hot spot protein (RHS, pseudogene), putative
TcChr38-S	1444805	anti-sense	1346	4117	2771	TcCLB.511473.10	retrotransposon hot spot protein (RHS, pseudogene), putative
TcChr39-S	1854104	anti-sense	388628	390952	2324	TcCLB.506365.20	retrotransposon hot spot protein (RHS, pseudogene), putative
TcChr39-S	1854104	sense	1847980	1852491	4511	TcCLB.508473.10	retrotransposon hot spot (RHS) protein, putative
TcChr39-S	1854104	anti-sense	392244	393152	908	TcCLB.509829.9	retrotransposon hot spot (RHS) protein, putative (fragment)
TcChr39-S	1854104	sense	1840004	1842055	2051	TcCLB.510769.190	retrotransposon hot spot protein (RHS, pseudogene), putative
TcChr40-S	2036759	sense	1133828	1137976	4148	TcCLB.507625.10	retrotransposon hot spot (RHS) protein, putative
TcChr40-S	2036759	anti-sense	67503	68621	1118	TcCLB.508941.10	retrotransposon hot spot protein (RHS, pseudogene), putative
TcChr40-S	2036759	anti-sense	922181	924785	2604	TcCLB.509803.60	retrotransposon hot spot protein (RHS, pseudogene), putative
TcChr40-S	2036759	anti-sense	66466	67398	932	TcCLB.511349.110	retrotransposon hot spot protein (RHS, pseudogene), putative
TcChr40-S	2036759	anti-sense	55610	56560	950	TcCLB.511349.61	retrotransposon hot spot protein (RHS, pseudogene), putative
TcChr40-S	2036759	anti-sense	56848	58311	1463	TcCLB.511349.80	retrotransposon hot spot protein (RHS, pseudogene), putative
TcChr41-S	2371736	sense	2358530	2360044	1514	TcCLB.447847.19	retrotransposon hot spot protein (RHS, pseudogene), putative
TcChr41-S	2371736	sense	667467	670094	2627	TcCLB.504039.50	retrotransposon hot spot protein (RHS, pseudogene), putative
TcChr41-S	2371736	sense	2323705	2325261	1556	TcCLB.504083.20	retrotransposon hot spot protein (RHS, pseudogene), putative
TcChr41-S	2371736	anti-sense	2181870	2184298	2428	TcCLB.506757.100	retrotransposon hot spot protein (RHS, pseudogene), putative
TcChr41-S	2371736	anti-sense	2192474	2194888	2414	TcCLB.506757.70	retrotransposon hot spot protein (RHS, pseudogene), putative
TcChr41-S	2371736	anti-sense	1707056	1709527	2471	TcCLB.506765.10	retrotransposon hot spot protein (RHS, pseudogene), putative
TcChr41-S	2371736	sense	1624217	1626838	2621	TcCLB.506767.280	retrotransposon hot spot protein (RHS, pseudogene), putative
TcChr41-S	2371736	sense	1318300	1320804	2504	TcCLB.507953.110	retrotransposon hot spot protein (RHS, pseudogene), putative
TcChr41-S	2371736	anti-sense	339421	342240	2819	TcCLB.507985.20	retrotransposon hot spot protein (RHS, pseudogene), putative
TcChr41-S	2371736	sense	2347587	2350211	2624	TcCLB.508225.20	retrotransposon hot spot protein (RHS, pseudogene), putative
TcChr41-S	2371736	sense	279111	281858	2747	TcCLB.508687.20	retrotransposon hot spot protein (RHS, pseudogene), putative
TcChr41-S	2371736	anti-sense	39177	41471	2294	TcCLB.508775.20	retrotransposon hot spot protein (RHS, pseudogene), putative
TcChr41-S	2371736	anti-sense	55923	56420	497	TcCLB.508775.35	retrotransposon hot spot protein (RHS, pseudogene), putative
TcChr41-S	2371736	sense	315381	317768	2387	TcCLB.510061.40	retrotransposon hot spot protein (RHS, pseudogene), putative
TcChr41-S	2371736	sense	2330257	2332647	2390	TcCLB.510367.20	retrotransposon hot spot protein (RHS, pseudogene), putative
TcChr41-S	2371736	anti-sense	1764399	1767155	2756	TcCLB.510377.270	retrotransposon hot spot protein (RHS, pseudogene), putative
TcChr41-S	2371736	anti-sense	14986	17724	2738	TcCLB.511121.11	retrotransposon hot spot (RHS) protein, putative (fragment)
TcChr41-S	2371736	anti-sense	25624	28437	2813	TcCLB.511123.20	retrotransposon hot spot protein (RHS, pseudogene), putative
